# Supplementary material for: Population genomic structure of Eurasian and African foxtail millet landrace accessions inferred from genotyping‐by‐sequencing
Source: Plant Genome. 2021 Feb 4;14(1):e20081. doi: 10.1002/tpg2.20081 (PMC8638668; doi:10.1002/tpg2.20081)
Supplement: Supplementary file 1 — Supplemental Material [file TPG2-14-e20081-s002.xlsx]

## Sheet: SI1_Sample_list.txt
Accession Code	Species	Subspecific classification according to donor germplasm bank	Donor Germplasm Bank	Accession Code of donor germplasm bank	Accession Name or local name in donor germplasm bank	Country of origin	State/Province	Locality	Two individuals sampled in sequencing library construction - only one individual used in sequence data analysis
SIT0004	Setaria italica	race indica	ICRISAT	737		India		Dendukur; Khammam
SIT0008	Setaria italica	race maxima	ICRISAT	741		India		Pandirajupalli; Khammam
SIT0009	Setaria italica	race indica	ICRISAT	743		India		Vinayakapuram; Khammam
SIT0020	Setaria italica	race indica	ICRISAT	755		India		Eastern Ghats
SIT0033	Setaria italica	race indica	ICRISAT	773		India		Pollachi
SIT0034	Setaria italica	race indica	ICRISAT	775		India		Kalpanur
SIT0036	Setaria italica	race indica	ICRISAT	777		India		Salem
SIT0038	Setaria italica	race indica	ICRISAT	779		India		Somnath; Rajkot
SIT0041	Setaria italica	race indica	ICRISAT	782		India		Pachora
SIT0042	Setaria italica	race indica	ICRISAT	783		India		Pachora
SIT0045	Setaria italica	race indica	ICRISAT	786		India		Shevgaon
SIT0060	Setaria italica	race indica	ICRISAT	804		India		Nelkharanji
SIT0067	Setaria italica	race indica	ICRISAT	1047		India		Khedi; Khandwa
SIT0074	Setaria italica	race indica	ICRISAT	1054		India		Bhorghar; Dhargon
SIT0075	Setaria italica	race indica	ICRISAT	1055		India		Amla; Dhule	yes
SIT0076	Setaria italica		ICRISAT	1056		India		Pimpri; Dangs
SIT0083	Setaria italica	race indica	ICRISAT	1360		India		Kalikeri; Raichur
SIT0085	Setaria italica	race indica	ICRISAT	1362		India		Anthur-benthur; Dharwad
SIT0096	Setaria italica	race indica	ICRISAT	1377		Sri Lanka		East of Mihintale lake; Anuradhapura
SIT0100	Setaria italica	race indica	ICRISAT	1381		Sri Lanka		Yakalla; Anuradhapura
SIT0101	Setaria italica	race indica	ICRISAT	1382		Sri Lanka		Pinpara nr kalawellawa; Anuradhapura
SIT0103	Setaria italica	race indica	ICRISAT	1384		Sri Lanka		Kandalawa 11 Km to Dambulla; Matale
SIT0104	Setaria italica	race indica	ICRISAT	1385		Sri Lanka		Ellidulla nr Eppawala
SIT0105	Setaria italica	race indica	ICRISAT	1386		Sri Lanka		Arawata East of Mahiyangana; Badulla
SIT0106	Setaria italica	race indica	ICRISAT	1387		Sri Lanka		Nugagolla 70E naula; Matale
SIT0108	Setaria italica	race indica	ICRISAT	1390		Sri Lanka		Periavillan; Ilvalai; Jaffna
SIT0111	Setaria italica		ICRISAT	1412		India		Jaisingpur; Shirala; Kolhapur
SIT0112	Setaria italica		ICRISAT	1413		India		Pangaon; Barsi; Sholapur
SIT0113	Setaria italica		ICRISAT	1414		India		Pisegaon; Kaij; Beed	yes
SIT0115	Setaria italica		ICRISAT	1454		India		Palkot, 7 Km to Lansdowne; Garhwal
SIT0117	Setaria italica		ICRISAT	1456		India		Parkot; Almora
SIT0120	Setaria italica		ICRISAT	1459		India		Pithoragarh; Almora
SIT0125	Setaria italica		ICRISAT	1464		India		Magot; Pithoragarh
SIT0126	Setaria italica		ICRISAT	1465		India		Champawat
SIT0127	Setaria italica		ICRISAT	1470		Sudan		Gedaref
SIT0131	Setaria italica		ICRISAT	1609		India		Munugodu; Nalonda
SIT0132	Setaria italica		ICRISAT	1610		Malawi		Gunde; Lilongwe
SIT0133	Setaria italica		ICRISAT	1616		Cameroon		Yagoua
SIT0134	Setaria italica		ICRISAT	1617		Cameroon		Ngaoundere
SIT0146	Setaria italica		ICRISAT	1662		India		Raigarh
SIT0150	Setaria italica		ICRISAT	1667		Pakistan		Dera Ghazi Khan
SIT0162	Setaria italica		ICRISAT	1684		India		S. Gokul Nagar; South Tripura
SIT0172	Setaria italica		ICRISAT	1695		India		Bhoraj; Adilabad
SIT0173	Setaria italica		ICRISAT	1703		India		Chitrdurga
SIT0176	Setaria italica		ICRISAT	1706		India		Bellary
SIT0177	Setaria italica		ICRISAT	1709		India		Bijapur
SIT0179	Setaria italica		ICRISAT	1711		India		Gulburga
SIT0182	Setaria italica		ICRISAT	1714		India		Uadenatham
SIT0186	Setaria italica	race indica	ICRISAT	1747		India		Nayalkal; Medak
SIT0188	Setaria italica	convar. italica	IPK Gatersleben	60876	SET 181	Romania
SIT0189	Setaria italica	race maxima	IPK Gatersleben	60887	SET 295	Germany			yes
SIT0195	Setaria italica	race maxima	IPK Gatersleben	60902	SET 415	Greece
SIT0197	Setaria italica	convar. italica	IPK Gatersleben	60912	SET 513	China
SIT0199	Setaria italica		IPK Gatersleben	60924	SET 594	Slovakia		Bucprope Komarno
SIT0200	Setaria italica		IPK Gatersleben	60930	SET 605	Slovakia		Bucprope Komarno
SIT0201	Setaria italica	convar. italica	IPK Gatersleben	60942	SET 621	Slovakia		Ulicské Krivé
SIT0202	Setaria italica	convar. italica	IPK Gatersleben	60943	SET 622	Slovakia		Jalová
SIT0203	Setaria italica		IPK Gatersleben	60945	SET 625	Russian Federation		Daghestan
SIT0204	Setaria italica		IPK Gatersleben	60986	SET 912	Georgia		Mestia
SIT0206	Setaria italica		IPK Gatersleben	60999	SET 691	Georgia		Cchuteli, E Cageri (Rayon Cageri) Le_chumi
SIT0209	Setaria italica		IPK Gatersleben	61038	SET 734	Germany
SIT0210	Setaria italica	race maxima	IPK Gatersleben	61165	SET 2	China		Hulan
SIT0211	Setaria italica	convar. italica	IPK Gatersleben	61166	SET 3	China		Hulan
SIT0212	Setaria italica	race maxima	IPK Gatersleben	61169	SET 6	Germany
SIT0213	Setaria italica	convar. italica	IPK Gatersleben	61172	SET 9; Chin-Chien-Tzu	China		Tsinan
SIT0214	Setaria italica	convar. italica	IPK Gatersleben	61177	SET 15	China		Hulan
SIT0215	Setaria italica	convar. italica	IPK Gatersleben	61182	SET 20; Bernburger Kolben	Germany
SIT0216	Setaria italica	convar. italica	IPK Gatersleben	61184	SET 22	Bulgaria
SIT0217	Setaria italica	convar. italica	IPK Gatersleben	61186	SET 24; Dnepropetrovskaja	Czech Republic
SIT0219	Setaria italica	race maxima	IPK Gatersleben	61191	SET 29	Germany
SIT0220	Setaria italica	convar. italica	IPK Gatersleben	61196	SET 34	Hungary
SIT0221	Setaria italica	convar. italica	IPK Gatersleben	61198	SET 36	China		Hulan
SIT0222	Setaria italica	convar. italica	IPK Gatersleben	61199	SET 37; Poltavska	Czech Republic
SIT0223	Setaria italica	race maxima	IPK Gatersleben	61207	SET 45	China		Hulan
SIT0224	Setaria italica	race maxima	IPK Gatersleben	61208	SET 46; Mironovka	Bulgaria
SIT0225	Setaria italica	convar. italica	IPK Gatersleben	61209	SET 47	Hungary
SIT0228	Setaria italica	race maxima	IPK Gatersleben	61214	SET 52; Gödöllöi	Hungary
SIT0229	Setaria italica	convar. italica	IPK Gatersleben	61216	SET 55	Germany
SIT0230	Setaria italica	convar. italica	IPK Gatersleben	61223	SET 63	Poland
SIT0231	Setaria italica		IPK Gatersleben	68836	SET 804	Italy		Bientina Pisa
SIT0233	Setaria italica		IPK Gatersleben	71114	SET 829	Korea, South			yes
SIT0234	Setaria italica		IPK Gatersleben	71117	SET 832	Korea, South
SIT0235	Setaria italica		IPK Gatersleben	71118	SET 833	Korea, South
SIT0236	Setaria italica	race maxima	IPK Gatersleben	74753	SET 855	Germany
SIT0237	Setaria italica		IPK Gatersleben	76344	SET 663	Slovakia		Veletiny
SIT0238	Setaria italica		IPK Gatersleben	81267	SET 811	Italy		Region Friuli Venezia Giulia
SIT0239	Setaria italica		IPK Gatersleben	81615	SET 754	Korea, North		20 km south of Pyongyang
SIT0240	Setaria italica	race maxima	IPK Gatersleben	81622	SET 755	Korea, North		Chun San
SIT0241	Setaria italica	race maxima	IPK Gatersleben	81657	SET 756	Korea, North		Ejek Pheng
SIT0242	Setaria italica		IPK Gatersleben	81658	SET 757	Korea, North		Ejek Pheng
SIT0243	Setaria italica		IPK Gatersleben	82671	SET 735	Poland		Ostpolen
SIT0245	Setaria italica	race maxima	IPK Gatersleben	83477	SET 689	Georgia		Cchuteli E Cageri (Rayon Cageri)
SIT0246	Setaria italica	race maxima	IPK Gatersleben	83504	SET 694	Georgia		Mekvena
SIT0247	Setaria italica	race maxima	IPK Gatersleben	83646	SET 695	Georgia		Machasi SE Cageri (Rayon Cageri)
SIT0248	Setaria italica	race maxima	IPK Gatersleben	83786	SET 698	Georgia		Chani
SIT0249	Setaria italica	race maxima	IPK Gatersleben	84098	SET 729	Georgia		Schrepi	yes
SIT0251	Setaria italica	race maxima	IPK Gatersleben	84434	SET 743	Georgia		Didi Vani (Rayon Cochatauri)
SIT0252	Setaria italica	race maxima	IPK Gatersleben	84898	SET 761	Georgia		Cakvistavi
SIT0253	Setaria italica		IPK Gatersleben	89599	SET 924	Italy		Il Padule/Rosia (Siena)
SIT0254	Setaria italica	race maxima	IPK Gatersleben	91190	SET 70	Germany
SIT0255	Setaria italica		IPK Gatersleben	93396	SET 942	Germany
SIT0256	Setaria italica		National Institute of Agrobotanical Science, Japan	73910	Col/Yunnan/Nagamine/1989/2	China	Yunnan
SIT0257	Setaria italica		National Institute of Agrobotanical Science, Japan	73911	Col/Yunnan/Nagimine/1989/4	China	Yunnan
SIT0259	Setaria italica		National Institute of Agrobotanical Science, Japan	71604	Awa	Japan	Fukushima
SIT0260	Setaria italica		National Institute of Agrobotanical Science, Japan	71606	Awa mochiawa	Japan	Fukushima
SIT0261	Setaria italica		National Institute of Agrobotanical Science, Japan	71608	Mochiawa	Japan	Fukushima
SIT0262	Setaria italica		National Institute of Agrobotanical Science, Japan	213463	Col/Gifu/2002/Maff/37	Japan	Gifu
SIT0263	Setaria italica		National Institute of Agrobotanical Science, Japan	71624	Toranoo, Shiroawa	Japan	Gunma
SIT0264	Setaria italica		National Institute of Agrobotanical Science, Japan	71625	Mukodamashi	Japan	Gunma
SIT0265	Setaria italica		National Institute of Agrobotanical Science, Japan	84060	Col/Hokkaidou/1995/Nakayama/1	Japan	Hokkaido
SIT0266	Setaria italica		National Institute of Agrobotanical Science, Japan	84061	Col/Hokkaidou/1995/Nakayama/2	Japan	Hokkaido
SIT0268	Setaria italica		National Institute of Agrobotanical Science, Japan	105696	Sarude	Japan	Ibaraki
SIT0269	Setaria italica		National Institute of Agrobotanical Science, Japan	219283	Awa	Japan	Ishikawa
SIT0270	Setaria italica		National Institute of Agrobotanical Science, Japan	71643	Awa	Japan	Iwate
SIT0271	Setaria italica		National Institute of Agrobotanical Science, Japan	71645	Awa	Japan	Iwate
SIT0275	Setaria italica		National Institute of Agrobotanical Science, Japan	105017	Shimokatsugi	Japan	Kouchi
SIT0276	Setaria italica		National Institute of Agrobotanical Science, Japan	105050	Awa	Japan	Kouchi
SIT0277	Setaria italica		National Institute of Agrobotanical Science, Japan	69766	Kokofu 2	Japan	Kumamoto
SIT0278	Setaria italica		National Institute of Agrobotanical Science, Japan	84006	Izumi Zairai	Japan	Kumamoto
SIT0279	Setaria italica		National Institute of Agrobotanical Science, Japan	108586	Awa	Japan	Mie
SIT0280	Setaria italica		National Institute of Agrobotanical Science, Japan	108589	Awa	Japan	Mie		yes
SIT0281	Setaria italica		National Institute of Agrobotanical Science, Japan	71647	Mochiawa	Japan	Miyazaki
SIT0284	Setaria italica		National Institute of Agrobotanical Science, Japan	71622	Saka	Japan	Nagano
SIT0287	Setaria italica		National Institute of Agrobotanical Science, Japan	71595	Mochiawa	Japan	Niigata
SIT0288	Setaria italica		National Institute of Agrobotanical Science, Japan	102488	Aoanaawa	Japan	Niigata
SIT0290	Setaria italica		National Institute of Agrobotanical Science, Japan	84037	A	Japan	Okinawa
SIT0292	Setaria italica		National Institute of Agrobotanical Science, Japan	84058	Awa	Japan	Shimane
SIT0293	Setaria italica		National Institute of Agrobotanical Science, Japan	108625	Awa	Japan	Shizuoka
SIT0294	Setaria italica		National Institute of Agrobotanical Science, Japan	104500	Ikedakei	Japan	Tokushima		yes
SIT0295	Setaria italica		National Institute of Agrobotanical Science, Japan	104502	Kizawakei	Japan	Tokushima		yes
SIT0296	Setaria italica		National Institute of Agrobotanical Science, Japan	91254	Col/Honngou. Hino/Miyata	Japan	Tottori
SIT0297	Setaria italica		National Institute of Agrobotanical Science, Japan	108132	Awa	Japan	Yamagata
SIT0298	Setaria italica		National Institute of Agrobotanical Science, Japan	73916	Col/Nepal/1984/I-34-2	Nepal
SIT0299	Setaria italica		National Institute of Agrobotanical Science, Japan	229442	Col/Nepal/1984/I-610-2	Nepal
SIT0300	Setaria italica		National Institute of Agrobotanical Science, Japan	71533	87-9-26-6-3	Pakistan
SIT0302	Setaria italica		National Institute of Agrobotanical Science, Japan	71582	87-9-21-1-1B	Pakistan
SIT0304	Setaria italica		National Institute of Agrobotanical Science, Japan	71654	Col/Pak/1989/IBPGR/2511(2)	Pakistan			yes
SIT0305	Setaria italica		National Institute of Agrobotanical Science, Japan	71657	Col/Pak/1989/IBPGR/2524(1)	Pakistan
SIT0307	Setaria italica		National Institute of Agrobotanical Science, Japan	71661	Col/Pak/1989/IBPGR/2583(6)	Pakistan
SIT0308	Setaria italica		National Institute of Agrobotanical Science, Japan	73848	Col/Pak/1989/IBPGR/2511(1)	Pakistan
SIT0309	Setaria italica		National Institute of Agrobotanical Science, Japan	73849	Col/Pak/1989/IBPGR/2516(1)	Pakistan
SIT0313	Setaria italica		National Institute of Agrobotanical Science, Japan	73867	Col/Pak/1989/IBPGR/2806(2)	Pakistan
SIT0314	Setaria italica		National Institute of Agrobotanical Science, Japan	73868	Col/Pak/1989/IBPGR/2807(2)	Pakistan
SIT0315	Setaria italica		National Institute of Agrobotanical Science, Japan	73869	Col/Pak/1989/IBPGR/2809(4)	Pakistan
SIT0316	Setaria italica		National Institute of Agrobotanical Science, Japan	73879	Col/Pak/1991/IBPGR/2842(2)B	Pakistan
SIT0317	Setaria italica		National Institute of Agrobotanical Science, Japan	73881	Col/Pak/1991/IBPGR/2844(1)A	Pakistan
SIT0318	Setaria italica		National Institute of Agrobotanical Science, Japan	73886	Col/Pak/1991/IBPGR/2847(1)	Pakistan
SIT0319	Setaria italica		National Institute of Agrobotanical Science, Japan	73898	Col/Pak/1991/IBPGR/2856(1)A-2	Pakistan
SIT0320	Setaria italica		National Institute of Agrobotanical Science, Japan	103907	87-10-8-3-2	Pakistan
SIT0321	Setaria italica		N.I. Vavilov Research Institute of Plant Industry, Russia	4392	Stanchumi	Russian Federation	Stavropolskij kray
SIT0322	Setaria italica		N.I. Vavilov Research Institute of Plant Industry, Russia	127	Da-huan-zhu	China	Sichuan
SIT0323	Setaria italica		N.I. Vavilov Research Institute of Plant Industry, Russia	254	Da-bei-zhu	China	Shanxi
SIT0326	Setaria italica		N.I. Vavilov Research Institute of Plant Industry, Russia	405	Da-huan-zhu	China	Shanxi
SIT0327	Setaria italica		N.I. Vavilov Research Institute of Plant Industry, Russia	407	Ma xi chan	China	Shanxi
SIT0328	Setaria italica		N.I. Vavilov Research Institute of Plant Industry, Russia	408	Ji lu-bai	China	Shanxi
SIT0329	Setaria italica		N.I. Vavilov Research Institute of Plant Industry, Russia	409	Bai-shu-ji-zuai	China	Shanxi
SIT0330	Setaria italica		N.I. Vavilov Research Institute of Plant Industry, Russia	410	Boi-bu-pou	China	Shanxi
SIT0331	Setaria italica		N.I. Vavilov Research Institute of Plant Industry, Russia	411	Sel pi-zhu	China	Shanxi
SIT0332	Setaria italica		N.I. Vavilov Research Institute of Plant Industry, Russia	412	Da-bei-zhu	China	Shanxi
SIT0333	Setaria italica		N.I. Vavilov Research Institute of Plant Industry, Russia	413	Mao-jin-zhu	China	Shanxi
SIT0334	Setaria italica		N.I. Vavilov Research Institute of Plant Industry, Russia	415	Utai zhu	China	Shanxi
SIT0335	Setaria italica		N.I. Vavilov Research Institute of Plant Industry, Russia	416	Huan-dun bai lu lia	China	Shanxi
SIT0336	Setaria italica		N.I. Vavilov Research Institute of Plant Industry, Russia	417	Er huan zhu	China	Shanxi
SIT0337	Setaria italica		N.I. Vavilov Research Institute of Plant Industry, Russia	418	Huan zhu	China	Shanxi
SIT0338	Setaria italica		N.I. Vavilov Research Institute of Plant Industry, Russia	419	Mao zian zhu	China	Shanxi
SIT0339	Setaria italica		N.I. Vavilov Research Institute of Plant Industry, Russia	420	Er huan zhu	China	Shanxi
SIT0340	Setaria italica		N.I. Vavilov Research Institute of Plant Industry, Russia	421	Shen zhen zhu	China	Shanxi
SIT0341	Setaria italica		N.I. Vavilov Research Institute of Plant Industry, Russia	423	Huan mao zhu	China	Shanxi
SIT0342	Setaria italica		N.I. Vavilov Research Institute of Plant Industry, Russia	424	Da li han	China	Shanxi
SIT0343	Setaria italica		N.I. Vavilov Research Institute of Plant Industry, Russia	425	Da ba qi	China	Liaodun
SIT0344	Setaria italica		N.I. Vavilov Research Institute of Plant Industry, Russia	426	Da li han	China	Liaodun
SIT0345	Setaria italica		N.I. Vavilov Research Institute of Plant Industry, Russia	428	Bei sha	China	Liaoning
SIT0346	Setaria italica		N.I. Vavilov Research Institute of Plant Industry, Russia	431	Bei sha	China	Liaoning
SIT0347	Setaria italica		N.I. Vavilov Research Institute of Plant Industry, Russia	433	Da li han	China	Liaoning
SIT0348	Setaria italica		N.I. Vavilov Research Institute of Plant Industry, Russia	436	Da li han	China	Liaoning
SIT0349	Setaria italica		N.I. Vavilov Research Institute of Plant Industry, Russia	438	Da bei	China	Liaoning
SIT0350	Setaria italica		N.I. Vavilov Research Institute of Plant Industry, Russia	439	Da li han	China	Liaoning
SIT0351	Setaria italica		N.I. Vavilov Research Institute of Plant Industry, Russia	440	Bei sha	China	Liaoning
SIT0353	Setaria italica		N.I. Vavilov Research Institute of Plant Industry, Russia	447	Da du hong	China	Liaoning
SIT0354	Setaria italica		N.I. Vavilov Research Institute of Plant Industry, Russia	448	Da du hong	China	Liaoning
SIT0355	Setaria italica		N.I. Vavilov Research Institute of Plant Industry, Russia	449	Da ba qi	China	Liaoning
SIT0356	Setaria italica		N.I. Vavilov Research Institute of Plant Industry, Russia	450	Da bai	China	Liaoning
SIT0357	Setaria italica		N.I. Vavilov Research Institute of Plant Industry, Russia	451	Da bai	China	Liaoning
SIT0359	Setaria italica		N.I. Vavilov Research Institute of Plant Industry, Russia	454	Bei da ba qi	China	Liaoxi
SIT0360	Setaria italica		N.I. Vavilov Research Institute of Plant Industry, Russia	455	Da bei	China	Liaoning
SIT0361	Setaria italica		N.I. Vavilov Research Institute of Plant Industry, Russia	456	Da du hong	China	Liaoning
SIT0362	Setaria italica		N.I. Vavilov Research Institute of Plant Industry, Russia	457	Da bei	China	Liaoning
SIT0363	Setaria italica		N.I. Vavilov Research Institute of Plant Industry, Russia	458	Da bei	China	Liaoning
SIT0364	Setaria italica		N.I. Vavilov Research Institute of Plant Industry, Russia	460	Da ba qi	China	Liaoxi
SIT0365	Setaria italica		N.I. Vavilov Research Institute of Plant Industry, Russia	461	Man nu han	China	Liaoxi
SIT0366	Setaria italica		N.I. Vavilov Research Institute of Plant Industry, Russia	463	Da ba qi	China	Zhe he
SIT0367	Setaria italica		N.I. Vavilov Research Institute of Plant Industry, Russia	467	Da ba qi	China	Liaoxi
SIT0372	Setaria italica		N.I. Vavilov Research Institute of Plant Industry, Russia	473	Da ba qi	China	Sunjiang
SIT0373	Setaria italica		N.I. Vavilov Research Institute of Plant Industry, Russia	474	Ia pou zhe	China	Sunjiang
SIT0374	Setaria italica		N.I. Vavilov Research Institute of Plant Industry, Russia	477	Da la fan	China	Sunjiang		yes
SIT0375	Setaria italica		N.I. Vavilov Research Institute of Plant Industry, Russia	478	Ia pou zhe	China	Sunjiang
SIT0376	Setaria italica		N.I. Vavilov Research Institute of Plant Industry, Russia	481	Gandzer	China	Sunjiang
SIT0377	Setaria italica		N.I. Vavilov Research Institute of Plant Industry, Russia	482	Gandzer	China	Sunjiang
SIT0378	Setaria italica		N.I. Vavilov Research Institute of Plant Industry, Russia	483	Da ba qi	China	Sunjiang
SIT0380	Setaria italica		N.I. Vavilov Research Institute of Plant Industry, Russia	485	Da ba qi	China	Sunjiang
SIT0381	Setaria italica		N.I. Vavilov Research Institute of Plant Industry, Russia	486	Da ba qi	China	Sunjiang
SIT0382	Setaria italica		N.I. Vavilov Research Institute of Plant Industry, Russia	487	Ia pou zhe	China	Sunjiang		yes
SIT0384	Setaria italica		N.I. Vavilov Research Institute of Plant Industry, Russia	493	Ia pou zhe	China	Sunjiang
SIT0385	Setaria italica		N.I. Vavilov Research Institute of Plant Industry, Russia	494	Da la fan	China	Sunjiang
SIT0387	Setaria italica		N.I. Vavilov Research Institute of Plant Industry, Russia	499	Mo mo zhu	China	Heilun
SIT0405	Setaria italica		N.I. Vavilov Research Institute of Plant Industry, Russia	523	Da li fan	China	Sunjiang
SIT0406	Setaria italica		N.I. Vavilov Research Institute of Plant Industry, Russia	529		China	Sunjiang		yes
SIT0407	Setaria italica		N.I. Vavilov Research Institute of Plant Industry, Russia	530		China	Sunjiang
SIT0414	Setaria italica		N.I. Vavilov Research Institute of Plant Industry, Russia	542	Cao yun	China	Sunjiang
SIT0415	Setaria italica		N.I. Vavilov Research Institute of Plant Industry, Russia	543	Da li fan	China	Sunjiang
SIT0416	Setaria italica		N.I. Vavilov Research Institute of Plant Industry, Russia	544	Da zhi me	China	Sunjiang
SIT0417	Setaria italica		N.I. Vavilov Research Institute of Plant Industry, Russia	546	Mo gou zi	China	Sunjiang
SIT0418	Setaria italica		N.I. Vavilov Research Institute of Plant Industry, Russia	547	Mo gou zi	China	Sunjiang
SIT0419	Setaria italica		N.I. Vavilov Research Institute of Plant Industry, Russia	548	Hu me	China	Sunjiang
SIT0420	Setaria italica		N.I. Vavilov Research Institute of Plant Industry, Russia	549	Hu me	China	Sunjiang
SIT0421	Setaria italica		N.I. Vavilov Research Institute of Plant Industry, Russia	550	Da li fan	China	Sunjiang
SIT0424	Setaria italica		N.I. Vavilov Research Institute of Plant Industry, Russia	3610	Red chumiza	Ukraine	Poltava
SIT0425	Setaria italica	subsp. maxima	N.I. Vavilov Research Institute of Plant Industry, Russia	3611	Yellow chumiza	Russian Federation	Primorskiy Kray
SIT0426	Setaria italica	subsp. maxima	N.I. Vavilov Research Institute of Plant Industry, Russia	3612		Kazakhstan	East Kazakhstan
SIT0428	Setaria italica	subsp. maxima	N.I. Vavilov Research Institute of Plant Industry, Russia	3614	Kunak	Kazakhstan	East Kazakhstan
SIT0429	Setaria italica	subsp. maxima	N.I. Vavilov Research Institute of Plant Industry, Russia	3615		Kazakhstan	East Kazakhstan
SIT0435	Setaria italica	subsp. maxima	N.I. Vavilov Research Institute of Plant Industry, Russia	3638		Russian Federation	Kursk
SIT0442	Setaria italica	subsp. maxima	N.I. Vavilov Research Institute of Plant Industry, Russia	3646	Yellow chumiza	Russian Federation	Primorskiy Kray
SIT0443	Setaria italica	subsp. maxima	N.I. Vavilov Research Institute of Plant Industry, Russia	3647	Yellow chumiza	Russian Federation	Primorskiy Kray
SIT0444	Setaria italica	subsp. maxima	N.I. Vavilov Research Institute of Plant Industry, Russia	3648	Yellow chumiza	Russian Federation	Primorskiy Kray
SIT0445	Setaria italica	subsp. maxima	N.I. Vavilov Research Institute of Plant Industry, Russia	3649	Yellow chumiza	Russian Federation	Primorskiy Kray
SIT0446	Setaria italica	subsp. maxima	N.I. Vavilov Research Institute of Plant Industry, Russia	3650	White chumiza	Russian Federation	Primorskiy Kray
SIT0450	Setaria italica	subsp. maxima	N.I. Vavilov Research Institute of Plant Industry, Russia	3654		Russian Federation	Primorskiy Kray
SIT0458	Setaria italica		N.I. Vavilov Research Institute of Plant Industry, Russia	3665	var candida	Georgia
SIT0461	Setaria italica		N.I. Vavilov Research Institute of Plant Industry, Russia	3668	var. iberica	Georgia
SIT0462	Setaria italica		N.I. Vavilov Research Institute of Plant Industry, Russia	3669	var. iberica	Georgia
SIT0463	Setaria italica		N.I. Vavilov Research Institute of Plant Industry, Russia	3670	var. laucosperma	Georgia
SIT0464	Setaria italica		N.I. Vavilov Research Institute of Plant Industry, Russia	3671	var. laucosperma	Georgia
SIT0468	Setaria italica		N.I. Vavilov Research Institute of Plant Industry, Russia	3675	var. luteosperma	Georgia
SIT0474	Setaria italica		N.I. Vavilov Research Institute of Plant Industry, Russia	3681	Red chumiza 'Ukrainskaya 1'	Ukraine	Dnepropetrovsk	Kharkov	yes
SIT0475	Setaria italica		N.I. Vavilov Research Institute of Plant Industry, Russia	3682	Yellow chumiza 'Kharkovskaya 48'	Ukraine	Dnepropetrovsk	Kharkov
SIT0476	Setaria italica		N.I. Vavilov Research Institute of Plant Industry, Russia	3683	Yellow chumiza 'Khersonskaya 22'	Ukraine	Khersonsk
SIT0477	Setaria italica		N.I. Vavilov Research Institute of Plant Industry, Russia	3684	Light yellow chumiza	Ukraine	Khersonsk
SIT0478	Setaria italica		N.I. Vavilov Research Institute of Plant Industry, Russia	3685	Local chumiza	Russian Federation	Primorskiy Kray
SIT0479	Setaria italica		N.I. Vavilov Research Institute of Plant Industry, Russia	3686	Local chumiza	Russian Federation	Primorskiy Kray
SIT0480	Setaria italica		N.I. Vavilov Research Institute of Plant Industry, Russia	3687	Local chumiza	Russian Federation	Primorskiy Kray
SIT0482	Setaria italica		N.I. Vavilov Research Institute of Plant Industry, Russia	3689	Local chumiza	Russian Federation	Primorskiy Kray
SIT0484	Setaria italica		N.I. Vavilov Research Institute of Plant Industry, Russia	3883	Yellow chumiza B-2	Ukraine	Kiev
SIT0485	Setaria italica		N.I. Vavilov Research Institute of Plant Industry, Russia	3884	Local 'kunak'	Russian Federation	Saratov
SIT0491	Setaria italica		N.I. Vavilov Research Institute of Plant Industry, Russia	3900	Chumiza Mordovskaya 1099	Russian Federation	Mordovia
SIT0493	Setaria italica		N.I. Vavilov Research Institute of Plant Industry, Russia	3902	Red chumiza	Russian Federation	South Sakhalin
SIT0495	Setaria italica		N.I. Vavilov Research Institute of Plant Industry, Russia	3904	Red chumiza	Russian Federation	South Sakhalin
SIT0496	Setaria italica		N.I. Vavilov Research Institute of Plant Industry, Russia	3905	Red chumiza No. 96 and 97	Ukraine	Lvov
SIT0497	Setaria italica		N.I. Vavilov Research Institute of Plant Industry, Russia	3906	Local yellow chumiza 'Galitskaya'	Ukraine	Lvov
SIT0498	Setaria italica		N.I. Vavilov Research Institute of Plant Industry, Russia	3907	Yellow chumiza	Russian Federation	Chelyabinsk
SIT0503	Setaria italica		N.I. Vavilov Research Institute of Plant Industry, Russia	3912	Chumiza nemchinovskaya-6	Russian Federation	Moscow
SIT0505	Setaria italica		N.I. Vavilov Research Institute of Plant Industry, Russia	3914	Chumiza Kompanievskaya	Ukraine	Odessa
SIT0507	Setaria italica		N.I. Vavilov Research Institute of Plant Industry, Russia	3916a	Local chumiza	Kazakhstan
SIT0510	Setaria italica		N.I. Vavilov Research Institute of Plant Industry, Russia	3918	Yellow chumiza 'Kolnvanskaya'	Russian Federation	Novosibirskaya oblast
SIT0514	Setaria italica		N.I. Vavilov Research Institute of Plant Industry, Russia	4165	Yellow chumiza	Russian Federation	Primorskiy Kray
SIT0517	Setaria italica		N.I. Vavilov Research Institute of Plant Industry, Russia	4168	Yellow chumiza	Russian Federation	Primorskiy Kray
SIT0518	Setaria italica		N.I. Vavilov Research Institute of Plant Industry, Russia	4169	Dark yellow chumiza	Russian Federation	Primorskiy Kray
SIT0519	Setaria italica		N.I. Vavilov Research Institute of Plant Industry, Russia	4170	Dark yellow chumiza	Russian Federation	Primorskiy Kray
SIT0521	Setaria italica		N.I. Vavilov Research Institute of Plant Industry, Russia	4172	Prosomelkoe-gomi	Georgia
SIT0522	Setaria italica		N.I. Vavilov Research Institute of Plant Industry, Russia	4173	Local Stanislavskaya chumiza	Ukraine	Ivano-Frankovsk		yes
SIT0523	Setaria italica		N.I. Vavilov Research Institute of Plant Industry, Russia	4174	Local Kitsmanskaya chumiza	Ukraine	Chernovitskaya oblast
SIT0524	Setaria italica		N.I. Vavilov Research Institute of Plant Industry, Russia	4175		Uzbekistan
SIT0525	Setaria italica		N.I. Vavilov Research Institute of Plant Industry, Russia	4176		Uzbekistan
SIT0528	Setaria italica		N.I. Vavilov Research Institute of Plant Industry, Russia	4303	Local chumiza	Uzbekistan
SIT0529	Setaria italica		N.I. Vavilov Research Institute of Plant Industry, Russia	4304	Local chumiza	Uzbekistan
SIT0531	Setaria italica		N.I. Vavilov Research Institute of Plant Industry, Russia	4306		Uzbekistan
SIT0533	Setaria italica		N.I. Vavilov Research Institute of Plant Industry, Russia	4308		Uzbekistan
SIT0537	Setaria italica		N.I. Vavilov Research Institute of Plant Industry, Russia	4316	Chumiza 'red vskhody'	Kazakhstan	Alma-Ata
SIT0538	Setaria italica		USDA ARS GRN	Ames 27267		Morocco		Ouarzazate
SIT0539	Setaria italica		USDA ARS GRN	PI 173103		Turkey			yes
SIT0540	Setaria italica		USDA ARS GRN	PI 173803	Erzen	Turkey
SIT0541	Setaria italica		USDA ARS GRN	PI 173804		Turkey
SIT0542	Setaria italica		USDA ARS GRN	PI 173805		Turkey
SIT0543	Setaria italica		USDA ARS GRN	PI 173806		Turkey
SIT0544	Setaria italica		USDA ARS GRN	PI 176755		Turkey
SIT0546	Setaria italica		USDA ARS GRN	PI 179037		Turkey
SIT0552	Setaria italica		USDA ARS GRN	PI 180878		Turkey
SIT0553	Setaria italica		USDA ARS GRN	PI 180880		Turkey
SIT0554	Setaria italica		USDA ARS GRN	PI 180884	Kumdari	Turkey
SIT0555	Setaria italica		USDA ARS GRN	PI 180886		Turkey
SIT0556	Setaria italica		USDA ARS GRN	PI 182260		Turkey
SIT0557	Setaria italica		USDA ARS GRN	PI 183717	Kumdari	Turkey		Ankara
SIT0558	Setaria italica		USDA ARS GRN	PI 207502		Afghanistan
SIT0559	Setaria italica		USDA ARS GRN	PI 209909		South Africa		Transvaal
SIT0560	Setaria italica		USDA ARS GRN	PI 212626		Afghanistan		Nangarhar
SIT0561	Setaria italica		USDA ARS GRN	PI 219948		Afghanistan
SIT0562	Setaria italica		USDA ARS GRN	PI 220545	Gal	Afghanistan
SIT0563	Setaria italica		USDA ARS GRN	PI 220634		Afghanistan
SIT0565	Setaria italica		USDA ARS GRN	PI 223291	Gal	Afghanistan
SIT0567	Setaria italica		USDA ARS GRN	PI 230136	Arzan	Iran
SIT0568	Setaria italica		USDA ARS GRN	PI 231732		Afghanistan
SIT0569	Setaria italica		USDA ARS GRN	PI 231734		Afghanistan
SIT0570	Setaria italica		USDA ARS GRN	PI 231735		Afghanistan
SIT0571	Setaria italica		USDA ARS GRN	PI 231736		Iran
SIT0573	Setaria italica		USDA ARS GRN	PI 234410		Kenya
SIT0574	Setaria italica		USDA ARS GRN	PI 250025	Arzan	Iran
SIT0575	Setaria italica		USDA ARS GRN	PI 251395	Bajra	Iran
SIT0576	Setaria italica		USDA ARS GRN	PI 253495		Afghanistan
SIT0577	Setaria italica		USDA ARS GRN	PI 253496		Afghanistan
SIT0578	Setaria italica		USDA ARS GRN	PI 253497		Afghanistan
SIT0579	Setaria italica		USDA ARS GRN	PI 253498		Afghanistan
SIT0581	Setaria italica		USDA ARS GRN	PI 253954		Afghanistan
SIT0582	Setaria italica		USDA ARS GRN	PI 255737		Turkey
SIT0583	Setaria italica		USDA ARS GRN	PI 261223		Afghanistan
SIT0584	Setaria italica		USDA ARS GRN	PI 268427	Gol	Afghanistan
SIT0585	Setaria italica		USDA ARS GRN	PI 283988		Spain
SIT0586	Setaria italica		USDA ARS GRN	PI 427256		Nepal
SIT0587	Setaria italica		USDA ARS GRN	PI 427257		Nepal			yes
SIT0588	Setaria italica		USDA ARS GRN	PI 430147		Iran
SIT0589	Setaria italica		USDA ARS GRN	PI 442551		Belgium
SIT0592	Setaria italica		USDA ARS GRN	PI 452246		Lebanon
SIT0593	Setaria italica		USDA ARS GRN	PI 452247		Lebanon
SIT0594	Setaria italica		USDA ARS GRN	PI 464544	I.Se 410-A	Ethiopia
SIT0595	Setaria italica		USDA ARS GRN	PI 464545	I.Se 410-B	Ethiopia
SIT0596	Setaria italica		USDA ARS GRN	PI 464546	I.Se 415	South Africa
SIT0597	Setaria italica		USDA ARS GRN	PI 464547	I.Se 417	South Africa
SIT0598	Setaria italica		USDA ARS GRN	PI 464553	I.Se 505	Kenya
SIT0599	Setaria italica		USDA ARS GRN	PI 464554	I.Se 507	Kenya			yes
SIT0600	Setaria italica		USDA ARS GRN	PI 464555	I.Se 508	Kenya
SIT0601	Setaria italica		USDA ARS GRN	PI 464556	I.Se 509	Kenya
SIT0602	Setaria italica		USDA ARS GRN	PI 464567	I.Se 663	Switzerland
SIT0603	Setaria italica		USDA ARS GRN	PI 473593		Lebanon
SIT0604	Setaria italica		USDA ARS GRN	PI 473594		Lebanon			yes
SIT0605	Setaria italica		USDA ARS GRN	PI 473595		Lebanon
SIT0606	Setaria italica		USDA ARS GRN	PI 473596		Lebanon
SIT0607	Setaria italica		USDA ARS GRN	PI 473597		Lebanon
SIT0608	Setaria italica		USDA ARS GRN	PI 473598		Lebanon
SIT0609	Setaria italica		USDA ARS GRN	PI 473599		Lebanon
SIT0614	Setaria italica		USDA ARS GRN	PI 517051	GR 848	Morocco
SIT0615	Setaria italica		USDA ARS GRN	PI 649311	SET 12/85	France
SIT0616	Setaria italica		USDA ARS GRN	PI 649312		Afghanistan		Kabul
SIT0617	Setaria italica		USDA ARS GRN	PI 649313		Iran
SIT0618	Setaria italica		USDA ARS GRN	PI 649314		Iran
SIT0619	Setaria italica		USDA ARS GRN	PI 649315		Afghanistan
SIT0620	Setaria italica		USDA ARS GRN	PI 649316		Morocco		Ourzazate
SIT0621	Setaria italica		USDA ARS GRN	PI 662290	Vysokorosky	Kazakhstan
SIT0623	Setaria italica		N.I. Vavilov Research Institute of Plant Industry, Russia	sample data lost
SIT0625	Setaria italica		Andrés Teira Brión			Spain		Villategil
SIT0627	Setaria italica		Andrés Teira Brión			Spain		Rebollar, Asturias
SIT0629	Setaria italica		Chen-hwa Tsang	Puyuna People		Taiwan		Taitung County
SIT0630	Setaria italica		Chen-hwa Tsang	Paiwan People		Taiwan		Taitung County
SVI0001	Setaria viridis		USDA ARS GRN			Russian Federation
SVI0002	Setaria viridis		USDA ARS GRN			Russian Federation
SVI0005	Setaria viridis		USDA ARS GRN			Kazakhstan
SVI0006	Setaria viridis		USDA ARS GRN			Chile
SVI0008	Setaria viridis		USDA ARS GRN			Turkey
SVI0009	Setaria viridis		USDA ARS GRN			Turkey
SVI0010	Setaria viridis		USDA ARS GRN			Turkey
SVI0012	Setaria viridis		USDA ARS GRN			Afghanistan
SVI0013	Setaria viridis		USDA ARS GRN			Afghanistan
SVI0014	Setaria viridis		USDA ARS GRN			Iran
SVI0015	Setaria viridis		USDA ARS GRN			Iran
SVI0016	Setaria viridis		USDA ARS GRN			Iran
SVI0017	Setaria viridis		USDA ARS GRN			China
SVI0018	Setaria viridis		USDA ARS GRN			China
SVI0019	Setaria viridis		USDA ARS GRN			Belgium
SVI0020	Setaria viridis		USDA ARS GRN			Mongolia
SVI0021	Setaria viridis		Field collection			Russian Federation
SVI0022	Setaria viridis		Field collection			Russian Federation
SVI0026	Setaria viridis		Field collection			Russian Federation
SVI0027	Setaria viridis		Field collection			Russian Federation
SVI0032	Setaria viridis		Field collection			Russian Federation
