# Supplementary material for: Population genomic structure of Eurasian and African foxtail millet landrace accessions inferred from genotyping‐by‐sequencing
Source: Plant Genome. 2021 Feb 4;14(1):e20081. doi: 10.1002/tpg2.20081 (PMC8638668; doi:10.1002/tpg2.20081)
Supplement: Supplementary file 2 — Supplemental Material [file TPG2-14-e20081-s006.xlsx]

## Sheet: Sheet1
K4
# Pop ID		Private	Sites	Variant Sites	Polymorphic Sites	% Polymorphic Loci	Num Indv	Var	StdErr	P	Var	StdErr	Obs Het	Var	StdErr	Obs Hom	Var	StdErr	Exp Het	Var	StdErr	Exp Hom	Var	StdErr	Pi	Var	StdErr	Fis	Var	StdErr
1	red	17695	5688813	73556	38736	0.6809	26.7583	1116.58	0.014	0.9987	0.0005	0	0.0009	0.0006	0	0.9991	0.0006	0	0.0018	0.0007	0	0.9982	0.0007	0	0.0021	0.0011	0	0.0042	48.7288	0.014
2	cyan	10531	5837382	71156	32017	0.5485	24.5257	941.247	0.0127	0.999	0.0004	0	0.0005	0.0004	0	0.9995	0.0004	0	0.0014	0.0005	0	0.9986	0.0005	0	0.0016	0.0008	0	0.0042	48.7933	0.0127
3	green	4811	4447602	60941	13554	0.3047	22.2153	514.358	0.0108	0.9994	0.0002	0	0.0003	0.0002	0	0.9997	0.0002	0	0.0008	0.0003	0	0.9992	0.0003	0	0.0008	0.0004	0	0.002	48.881	0.0108
4	yellow	8345	4460860	63040	28211	0.6324	35.9288	1268.7	0.0169	0.9989	0.0003	0	0.0002	0.0001	0	0.9998	0.0001	0	0.0015	0.0005	0	0.9985	0.0005	0	0.0016	0.0006	0	0.0052	48.767	0.0169
