# Supplementary material for: Population genomic structure of Eurasian and African foxtail millet landrace accessions inferred from genotyping‐by‐sequencing
Source: Plant Genome. 2021 Feb 4;14(1):e20081. doi: 10.1002/tpg2.20081 (PMC8638668; doi:10.1002/tpg2.20081)
Supplement: Supplementary file 3 — Supplemental Material [file TPG2-14-e20081-s004.xlsx]

## Sheet: batch_2.fst_summary
	Cyan	Red	Yellow
Green	0.210979	0.21215	0.19239
Cyan		0.197734	0.131258
Red			0.16406
